# Supplementary material for: Metabolic plasticity can amplify ecosystem responses to global warming
Source: Nat Commun. 2022 Apr 20;13:2161. doi: 10.1038/s41467-022-29808-1 (PMC9021271; doi:10.1038/s41467-022-29808-1)
Supplement: Supplementary file 4 — Source Data [file 41467_2022_29808_MOESM4_ESM.xlsx]

## Sheet: figure_1a
x_axis	y_axis
-1.39837	-11.797
-0.332679	-11.6098
-0.444726	-11.2032
-0.791863	-11.0509
-0.225647	-10.5702
-0.122168	-11.6726
-0.444726	-11.3557
-0.727739	-11.1774
-0.603306	-11.0522
-0.407968	-10.9182
-1.1457	-11.7822
-0.261365	-11.587
-1.1457	-11.0842
0.00895974	-11.1318
-0.407968	-10.9521
-0.860383	-10.8695
-0.407968	-11.2704
-0.261365	-11.0975
-0.191161	-10.6817
-0.603306	-11.5237
-0.903868	-11.4695
-0.156654	-11.4552
-0.191161	-10.927
-0.297059	-10.8912
-0.191161	-10.791
-1.73727	-12.82
-1.81401	-12.4412
-1.42296	-12.1221
-1.76609	-12.7443
-1.15518	-11.7949
-1.1178	-11.5677
-1.90381	-11.9268
-1.30195	-11.8571
-1.62964	-11.8104
-1.15518	-11.4837
-1.30564	-12.8158
-1.22758	-12.4282
-1.30195	-12.3053
-1.8579	-12.2082
-1.58964	-12.1353
-1.01335	-12.0898
-0.719491	-11.9123
-1.42296	-11.8254
-1.15518	-11.8046
-1.1178	-11.7973
-0.719491	-11.4935
-0.780886	-12.0339
-0.0682788	-10.4368
-2.38597	-12.7962
-1.72037	-12.2668
-1.62964	-11.9102
-1.67665	-11.5531
-1.81401	-11.9424
-2.16282	-11.8227
-1.42296	-11.5706
-1.1178	-11.539
-0.846298	-11.527
-0.689155	-11.1274
-1.1178	-11.0369
-1.04697	-11.7428
-2.11196	-12.3034
-2.38597	-12.1578
-1.42296	-11.8874
-1.26585	-12.7222
-1.19073	-11.7873
-1.19073	-11.6394
-1.90381	-12.1644
-1.8579	-11.7979
-1.959	-11.4587
-1.50508	-11.5493
-1.19073	-11.1991
-2.38597	-14.0289
-1.8579	-13.1102
-2.76462	-12.8097
-1.81401	-11.9321
-2.32279	-11.3649
-2.44185	-11.2697
-1.04697	-11.5223
-2.32279	-13.1296
-2.27303	-12.3153
-1.22758	-11.8085
-0.846298	-11.4249
-1.76609	-11.8405
-1.50508	-11.7897
-1.15518	-11.6885
-0.87707	-11.5492
-1.1178	-11.4385
-0.814186	-11.4785
-0.629234	-11.102
-0.719491	-11.0027
-0.87707	-11.3191
-0.569161	-11.1168
-0.719491	-11.0178
-0.65778	-10.8201
-1.08176	-12.7359
-1.30195	-12.6324
-1.22758	-12.0807
-1.04697	-11.956
-0.87707	-11.7895
-0.569161	-11.7287
-0.87707	-11.6669
-1.04697	-12.4493
-1.22758	-11.9517
-0.569161	-11.8778
-0.294371	-11.5731
-0.427711	-11.4571
-1.26585	-11.8171
-0.689155	-11.7947
-0.911303	-11.6344
-1.1178	-11.5122
-0.629234	-11.4587
-0.373966	-11.3302
-0.427711	-11.2609
-0.780886	-11.5932
-0.846298	-11.4389
-0.944176	-11.2364
-0.629234	-11.2514
-1.01335	-11.0764
-0.427711	-10.7531
-1.58964	-11.7648
-0.719491	-11.0131
-1.30564	-11.7018
-1.54646	-11.588
-0.65778	-11.3563
-0.689155	-11.0796
-0.569161	-10.9972
-0.242072	-11.0152
-1.42296	-12.2729
-0.87707	-11.1747
-0.541285	-11.0906
-0.216913	-11.125
-0.242072	-10.9573
-1.22758	-11.8159
-0.629234	-11.7039
-0.87707	-11.4941
-0.569161	-11.2858
-0.569161	-11.1333
-0.427711	-11.0721
-0.427711	-11.0687
-0.294371	-10.9702
-0.719491	-10.8395
0.07139	-10.7275
-0.294371	-10.6199
-0.719491	-11.592
-1.42296	-11.3432
-0.294371	-11.0647
-1.3823	-13.2278
-1.22758	-11.8646
-1.04697	-11.5938
-0.846298	-11.4545
-0.689155	-11.1943
-0.846298	-11.1327
-0.541285	-11.0832
-1.1178	-11.1521
-0.814186	-11.0817
-1.01335	-10.9348
-0.541285	-10.9857
-1.3823	-11.368
-0.317454	-10.6243
-1.22758	-11.8354
-0.599657	-11.8788
-0.911303	-11.3251
-0.780886	-11.3228
-0.780886	-11.2974
-0.294371	-11.3882
-0.87707	-11.4511
-0.65778	-11.3451
-0.294371	-11.3024
-2.00248	-12.4357
-1.01335	-12.1304
-1.1178	-11.8567
-0.87707	-11.7255
-0.814186	-11.6722
-0.719491	-12.1386
-1.8579	-12.1722
-1.04697	-11.8739
-1.54646	-12.239
-1.72037	-11.8666
-1.3823	-11.8633
-1.72037	-11.6192
-1.01335	-10.7794
-0.541285	-10.8694
-0.267879	-10.6712
-1.90381	-11.6984
-1.04697	-11.4824
-1.30195	-11.0314
-0.911303	-10.72
-0.216913	-10.4628
-2.05573	-12.3682
-0.569161	-10.9183
-0.191161	-10.769
-1.67665	-12.0206
-1.50508	-11.676
-0.87707	-11.368
-1.30195	-11.6224
-1.04697	-11.5853
-0.0449974	-11.3365
-0.814186	-10.9692
-1.62964	-13.3082
-1.04697	-12.6471
-1.22758	-11.9379
-1.8579	-11.2356
-1.30195	-11.2563
-0.427711	-11.0819
-0.294371	-11.0556
-1.42296	-12.094
-1.42296	-11.9866
-0.87707	-11.9152
-1.22758	-11.6594
-0.87707	-11.4473
-1.22758	-11.3992
-0.87707	-11.4207
-1.15518	-11.2833
-0.87707	-11.3494
-0.294371	-11.4256
-0.270497	-11.5614
-0.60148	-11.0422
-0.149661	-10.9379
0.0217615	-10.9497
0.131028	-10.6596
0.10436	-10.5331
-0.939048	-10.2305
-0.430783	-11.2377
-0.783072	-11.1403
-0.430783	-11.0769
0.157004	-11.1033
-0.783072	-10.6382
-0.49758	-11.4539
0.285931	-10.7855
-0.430783	-10.4104
0.157004	-10.4428
-0.49758	-11.565
-0.939048	-11.4197
-0.60148	-10.9436
-0.0335568	-10.5916
-0.240798	-11.4858
0.076961	-11.1052
0.131028	-10.9316
0.408793	-10.887
-0.939048	-12.1008
-1.1457	-12.023
-0.673345	-11.9537
-0.463624	-11.6015
-0.673345	-11.411
-0.0481404	-11.2168
-0.179127	-11.0431
-0.746548	-11.5774
-0.00601807	-11.4058
-0.430783	-11.0873
-0.270497	-10.9001
-0.0335568	-10.7992
0.10436	-10.5615
0.0497421	-10.4706
-0.463624	-11.1514
-0.0335568	-10.7974
-0.270497	-10.7306
-0.11991	-10.7329
-0.463624	-10.6621
-0.240798	-10.6138
0.0497421	-10.4213
-0.746548	-11.9154
-1.06132	-11.7886
-0.179127	-11.5083
-0.430783	-11.3702
-0.240798	-11.2794
0.076961	-11.0344
0.311154	-10.9369
-0.334075	-11.9445
-0.398986	-11.8307
-0.365283	-11.6005
-0.783072	-11.4603
-0.709277	-11.4343
-0.334075	-11.2836
-0.11991	-11.2239
0.456158	-11.143
0.20945	-11.007
0.0497421	-10.7948
-0.430783	-11.4735
-0.302457	-11.3846
-0.209487	-10.9313
0.311154	-10.778
0.235072	-10.7209
0.335758	-10.5386
0.157004	-10.3707
-1.01888	-10.9619
-0.11991	-11.0495
0.20945	-11.1207
-0.398986	-10.7876
-0.11991	-10.7087
0.260825	-10.6386
0.260825	-10.5027
0.10436	-11.5523
-0.240798	-11.265
-0.270497	-11.037
-0.00601807	-11.0076
0.076961	-10.9956
0.0217615	-10.7786
0.10436	-10.7279
-0.49758	-9.94205
0.335758	-9.99313
0.571544	-10.018
0.183987	-10.9001
0.10436	-10.6253
0.503197	-10.5917
0.285931	-10.2833
0.724646	-10.3384
0.828988	-10.234
-0.365283	-11.5618
-0.209487	-11.4904
-0.709277	-11.2005
0.131028	-11.3698
0.157004	-11.2769
-0.11991	-10.8055
0.311154	-10.6048
-0.673345	-11.5742
-0.565634	-11.4278
-0.49758	-11.3545
-0.60148	-11.2323
0.311154	-11.3556
0.076961	-11.2736
-0.270497	-11.0092
-0.302457	-10.9699
-0.0335568	-10.7337
0.260825	-10.3879
-0.398986	-12.4166
-0.430783	-12.1043
-0.636767	-11.7458
0.0217615	-11.6971
-0.149661	-11.2082
0.0217615	-11.1373
-0.00601807	-11.0746
-0.531028	-10.9076
-0.0335568	-10.9534
0.311154	-10.6987
-3.07911	-14.0677
-2.59027	-13.7869
-4.60517	-13.9698
-3.07911	-13.5784
-4.13517	-13.6873
-2.83022	-13.4184
-3.07911	-13.42
-2.50104	-12.7634
-2.59027	-12.4521
-3.07911	-12.5086
-2.59027	-12.2181
-3.07911	-13.6323
-3.07911	-13.2736
-3.19418	-13.1547
-2.97593	-13.0079
-2.59027	-12.7402
-3.07911	-13.5492
-3.38139	-13.2785
-3.07911	-13.0449
-3.41125	-12.9609
-2.83022	-12.7047
-2.59027	-12.6324
-3.07911	-12.6549
-2.37516	-12.493
-3.24419	-14.2862
-3.07911	-13.5532
-2.73337	-13.253
-2.83022	-13.1408
-2.37516	-12.9249
-2.83022	-13.0105
-2.59027	-12.9449
-2.59027	-12.6709
-2.59027	-12.1196
-2.8824	-11.9425
-2.67365	-13.1798
-2.59027	-12.4251
-2.29263	-12.3826
-3.91202	-13.6748
-2.8824	-12.8616
-2.59027	-11.8727
-2.37516	-11.8085
-3.03655	-12.3716
-2.53831	-12.4162
-1.9951	-12.3849
-2.59027	-12.2602
-2.50104	-11.9434
-2.63109	-11.8583
-4.07454	-15.46
-2.91877	-14.3419
-3.07911	-13.7579
-3.03655	-13.5159
-2.73337	-12.6923
-3.7297	-12.5193
-4.2687	-13.932
-2.83022	-13.3687
-2.06357	-13.1745
-2.97593	-12.983
-2.8824	-12.7388
-3.64966	-13.7563
-3.44202	-13.5816
-3.57555	-13.542
-3.19418	-13.3025
-2.8824	-13.1475
-3.44202	-12.8779
-2.73337	-12.587
-3.32424	-13.1243
-3.7297	-13.0985
-3.44202	-12.8816
-3.07911	-12.7999
-3.07911	-12.7792
-2.83022	-12.5438
-2.83022	-12.4355
-2.91877	-12.228
-3.7297	-13.4866
-4.34281	-13.3428
-3.64966	-13.3161
-2.25379	-13.1844
-3.7297	-13.1994
-3.27017	-13.1848
-3.44202	-13.0053
-3.07911	-12.5246
-2.97593	-13.7838
-3.07911	-13.1982
-3.7297	-13.0409
-2.59027	-12.5918
-3.07911	-12.4094
-3.07911	-12.0386
-2.59027	-12.0859
-2.59027	-12.0199
-2.50104	-12.0305
-3.07911	-13.3289
-3.07911	-12.6513
-3.57555	-12.5097
-3.38139	-12.4719
-2.50104	-12.4735
-3.7297	-12.2893
-2.83022	-12.2869
-2.50104	-12.1504
-3.07911	-11.9895
-3.07911	-11.948
-2.59027	-13.083
-2.50104	-12.3391
-2.83022	-12.2335
-2.37516	-12.0473
-2.37516	-11.9855
-2.59027	-11.875
-2.37516	-11.727
-2.37516	-11.2388
-2.37516	-11.2
-2.83022	-13.2141
-2.37516	-12.8681
-2.59027	-12.6059
-2.37516	-12.5234
-2.59027	-12.4867
-3.07911	-12.2903
-3.07911	-12.2722
-2.18037	-12.3572
-2.50104	-12.2407
-3.07911	-12.0625
-2.59027	-12.6503
-2.59027	-12.5115
-2.59027	-12.3747
-2.59027	-12.3702
-2.59027	-12.3467
-2.59027	-12.1777
-2.37516	-12.059
-2.18037	-12.078
-2.37516	-11.8378
2.18098	-12.1218
0.339325	-11.5724
2.32474	-11.0545
0.339325	-10.9539
2.18098	-10.6079
1.75492	-10.5309
2.08069	-10.2258
1.57567	-10.2104
2.54812	-10.0865
2.2298	-9.96252
2.32474	-9.90339
2.75423	-9.81792
2.59069	-9.6808
2.75423	-9.55636
2.41636	-9.13155
2.08069	-10.5134
1.97644	-10.4514
2.83245	-9.87623
2.83245	-9.77566
2.13132	-9.72726
2.90838	-9.35637
2.2298	-9.34001
2.02907	-9.23352
2.2298	-9.00707
1.75492	-8.88422
2.27768	-8.68895
1.97644	-11.0932
2.87068	-10.3778
2.32474	-10.3447
3.01833	-9.90632
0.618962	-9.84806
2.2298	-9.61911
2.18098	-9.60211
1.97644	-9.49193
1.81205	-9.45964
2.2298	-9.22341
1.97644	-9.69356
2.59069	-9.53358
2.3709	-9.28634
2.94554	-9.25382
2.18098	-9.22202
1.97644	-9.17185
2.79362	-9.01763
2.46104	-8.98113
1.97644	-8.9764
1.75492	-10.124
1.86795	-9.79618
2.54812	-9.63553
1.97644	-9.4345
1.57567	-9.40722
2.59069	-9.30226
1.75492	-9.30856
2.41636	-8.90537
2.32474	-8.823
2.87068	-8.79111
3.054	-8.53076
-1.29828	-12.619
-0.816445	-11.5372
-0.629234	-11.4678
-1.41059	-11.6001
-1.00239	-11.3787
-0.444726	-10.7811
-0.444726	-10.6114
-2.11196	-13.3563
-1.8579	-12.7261
-0.926341	-11.6607
-1.29828	-11.4824
-0.742337	-11.2959
-0.519194	-10.9981
-0.778705	-11.0541
-1.32803	-12.287
-1.56065	-12.3092
-1.07587	-11.8666
-1.00239	-11.7974
-1.05268	-11.6758
-1.36649	-11.7029
0.127513	-10.685
-1.91732	-12.8126
-1.64507	-12.1351
-1.21066	-12.0016
-1.25176	-11.8713
-1.05268	-11.7467
-1.01335	-11.6515
-1.32803	-11.354
-2.04022	-12.6394
-1.29098	-12.2583
-1.83885	-12.2583
-1.52786	-12.0168
-1.56542	-11.9748
-0.462035	-11.5885
-0.855666	-11.5955
-0.703198	-12.4206
0.187309	-11.1982
0.410121	-10.941
0.298622	-10.7583
0.113329	-10.6029
0.818457	-10.2098
1.22701	-9.69797
0.298622	-11.946
0.855691	-11.301
0.298622	-11.3434
1.04134	-10.8454
0.669879	-10.9725
0.484276	-10.8906
0.298622	-10.5224
1.22701	-9.92589
0.669879	-10.0942
0.669879	-9.95797
0.669879	-11.4622
0.669879	-11.1258
0.669879	-10.8926
-0.0725707	-10.9856
0.484276	-10.6191
1.04134	-10.3184
0.669879	-10.3433
1.04134	-10.017
1.41269	-9.7412
-0.629234	-12.528
-1.37437	-12.7714
-0.444726	-11.9079
0.113329	-11.3545
0.113329	-11.1777
1.04134	-10.571
0.855691	-10.6478
1.15278	-10.4188
1.04134	-10.3961
1.04134	-10.2258
-0.0725707	-12.0355
1.22701	-11.0037
0.669879	-11.2605
1.04134	-10.8514
0.484276	-11.0777
0.669879	-10.9826
1.22701	-10.6405
0.669879	-10.9005
0.669879	-10.8051
1.15278	-10.5379
-0.703198	-11.3007
-0.555126	-11.0861
-0.703198	-11.0077
-0.258771	-10.7807
-0.183923	-10.5202
-0.295714	-10.5273
0.0382587	-10.4611
0.150143	-10.862
-0.0725707	-10.5028
0.595534	-10.0537
0.855691	-9.93894
-0.295714	-11.9247
-0.0356272	-11.0417
0.651283	-10.894
0.484276	-10.9051
0.150143	-10.8725
0.818457	-10.6587
-0.258771	-11.4165
-0.519194	-11.3584
-0.258771	-11.1959
0.223943	-11.0959
-0.183923	-11.1067
0.744315	-10.7957
0.150143	-11.6381
0.150143	-11.6079
-0.444726	-11.6728
0.744315	-11.4106
-0.0725707	-11.509
-0.183923	-11.4785
0.372942	-11.3465
0.558472	-11.1673
-2.40795	-12.514
-2.37516	-12.4656
-2.18037	-12.255
-2.33304	-12.2368
-2.37516	-12.1602
-2.25379	-12.0801
-2.13707	-11.9235
-2.53831	-11.8909
-2.25379	-11.661
-1.70375	-11.1709
-3.14656	-12.7879
-2.53831	-12.7517
-2.45341	-12.5225
-2.59027	-12.2318
-2.45341	-12.1985
-2.13707	-12.202
-2.25379	-12.3986
-2.59027	-12.3633
-3.03655	-12.3247
-2.37516	-12.3453
-2.21641	-12.0239
-3.44202	-11.881
-3.38139	-11.8769
-3.19418	-11.8679
-2.13707	-11.9049
-2.33304	-11.2648
-2.10373	-11.1743
-2.25379	-12.4873
-2.25379	-12.393
-2.78062	-12.2388
-2.10373	-11.9644
-2.33304	-11.8769
-2.13707	-11.8503
-1.959	-11.5956
-1.89712	-11.3958
-1.9951	-11.2361
-2.50104	-13.1322
-2.53831	-13.0719
-2.45341	-12.8136
-2.50104	-12.7829
-2.37516	-12.6226
-2.37516	-12.407
-2.18037	-12.3864
-2.37516	-12.2333
-2.37516	-14.5592
-2.06357	-14.355
-2.10373	-13.6167
-2.59027	-13.5027
-2.83022	-13.1934
-2.97593	-13.1597
-2.06357	-13.0428
-2.59027	-12.8956
-2.78062	-12.3783
-2.73337	-13.418
-3.64966	-13.2632
-2.73337	-13.1736
-2.59027	-12.4592
-2.78062	-12.2788
-2.63109	-11.898
-2.25379	-11.8901
-2.29263	-11.8489
-2.67365	-11.7917
-2.37516	-11.8009
-2.8824	-11.6416
-2.53831	-11.6727
-2.21641	-11.5846
-1.89712	-11.4484
-2.73337	-12.8317
-2.29263	-12.4487
-2.73337	-12.108
-2.45341	-12.1261
-1.89712	-11.2797
-1.9951	-12.9462
-4.2687	-12.5864
-2.37516	-12.4067
-2.73337	-12.2503
-2.21641	-11.9571
-2.21641	-11.947
-2.25379	-11.9288
-2.18037	-11.916
-2.29263	-11.8271
-2.10373	-11.7415
-1.92415	-11.2049
-3.81671	-13.5327
-3.03655	-13.4671
-3.57555	-13.2965
-2.50104	-12.9518
-2.73337	-12.8022
-2.25379	-12.8462
-2.73337	-12.7174
-2.67365	-12.5076
-2.40795	-12.4977
-2.18037	-12.212
-2.53831	-12.1525
-2.13707	-11.7908
-1.08176	-11.8796
0.627007	-10.612
-2.70306	-12.5543
-1.08176	-11.9942
-2.93746	-11.9776
-1.08176	-11.435
-1.231	-11.1489
1.05536	-10.3333
0.627007	-10.1369
-2.70306	-12.4768
-2.70306	-12.3894
-1.231	-11.9875
-1.08176	-11.8552
-1.08176	-11.7906
-1.08176	-11.7812
-1.08176	-11.5976
-2.70306	-12.6516
-0.939048	-12.3695
-2.70306	-12.5666
-1.08176	-12.2899
-0.939048	-11.2988
0.535323	-11.0696
0.34359	-10.291
-1.54646	-12.6294
-1.231	-12.1836
-1.08176	-12.0577
-1.231	-11.7226
-0.939048	-11.5999
0.440832	-10.7751
0.535323	-10.5854
-0.933946	-11.6746
-0.707246	-11.677
-0.494296	-11.4951
-0.0222456	-11.4979
0.10616	-11.2166
0.309688	-10.904
0.849296	-10.9179
-1.05555	-11.121
-0.0222456	-11.1579
0.882113	-10.8233
0.0217615	-10.6103
-0.110932	-10.5455
0.679555	-10.4807
0.309688	-10.3791
0.679555	-10.3617
-0.81871	-11.1328
0.645007	-11.1707
0.500169	-11.008
0.0639133	-10.6256
0.500169	-10.667
0.573237	-10.4448
1.13269	-10.2178
-0.444726	-10.9382
-0.249744	-10.9599
0.189794	-10.9999
-0.0222456	-10.9198
-0.156654	-10.8521
0.537078	-10.549
0.309688	-10.4711
-0.0661398	-11.3913
0.0639133	-11.2991
-0.156654	-11.2525
-0.297059	-11.2233
0.189794	-11.2572
-0.156654	-11.2062
-0.110932	-11.0994
0.0639133	-10.997
0.0217615	-10.7899
0.946626	-10.8937
0.816249	-10.8508
0.189794	-10.9602
0.348542	-10.372
0.782531	-10.4043
-0.110932	-10.0683
1.19241	-9.99944
1.22171	-9.95031
0.914689	-9.84117
0.748582	-9.78617
1.07193	-9.70996
0.609222	-9.57502
-0.933946	-10.9275
0.387301	-10.86
1.04098	-10.6008
0.387301	-10.4447
1.07193	-10.4277
1.04098	-10.0339
1.07193	-9.94609
1.07193	-11.2263
0.0217615	-10.787
0.230318	-10.6783
-0.0222456	-10.6016
1.22171	-10.5512
0.679555	-10.4167
0.537078	-10.3891
0.914689	-10.2539
-0.652005	-11.7424
0.573237	-11.1775
0.368109	-11.0855
0.10616	-10.9968
-0.156654	-10.8615
0.387301	-10.9351
0.387301	-10.6238
0.882113	-10.6322
0.609222	-10.5278
0.816249	-10.3912
1.07193	-10.2402
0.731887	-11.2875
1.96052	-10.9573
0.928219	-10.4009
1.02101	-10.2426
1.79509	-9.59007
3.40223	-8.62645
0.662688	-10.1986
1.08856	-10.1425
1.7258	-10.095
1.19785	-9.96192
1.24732	-9.80221
2.4118	-9.22159
2.3154	-8.99351
0.815365	-10.9043
1.26807	-10.6359
1.11809	-10.5783
0.904218	-10.2835
2.24421	-8.95353
2.16619	-10.6094
2.17111	-10.5117
0.618962	-9.97299
1.30941	-9.92483
1.67279	-9.91987
2.78581	-9.02545
4.46624	-8.16757
0.618962	-10.9743
0.565314	-10.69
0.806922	-10.5808
2.29183	-9.46396
1.48772	-9.34841
3.7376	-8.59013
1.97644	-11.4287
0.339325	-11.0488
1.38354	-11.0423
0.618962	-10.6968
0.618962	-10.668
1.81205	-10.1692
1.97644	-10.0064
0.790274	-10.6877
0.134531	-10.4089
0.706063	-10.301
2.46104	-9.67852
2.87068	-9.30742
2.2298	-9.23244
2.08069	-8.9473
0.435671	-11.4143
1.02855	-11.2501
1.86795	-10.6851
1.38354	-10.5986
1.38354	-10.1973
1.69653	-9.39877
0.134531	-11.4732
0.239017	-11.2021
0.435671	-11.1482
0.134531	-11.1174
0.618962	-11.0844
0.134531	-11.0325
2.08069	-9.7132
0.87213	-10.8087
1.17619	-10.5009
1.97644	-10.219
1.38354	-10.1472
1.64885	-9.81212
2.43431	-9.61724
2.98219	-9.56734
1.38354	-9.34902
1.69653	-9.13658
2.51794	-9.16886
1.63081	-8.9681
2.67373	-8.97624
2.2298	-8.88045
2.48749	-8.71499
2.23943	-9.96206
2.75824	-9.30463
2.1464	-9.11914
2.85544	-8.79761
2.76216	-8.7682
3.0398	-8.60293
2.74631	-10.1023
2.28238	-9.10438
2.35717	-9.05256
2.60328	-8.95618
2.4918	-8.92002
2.29657	-8.83381
2.85544	-8.83489
2.00821	-9.57864
3.02912	-9.62011
2.25381	-9.40936
2.89713	-9.10894
2.40279	-8.99062
2.77795	-10.042
2.34325	-9.62886
1.95515	-9.54146
2.54388	-9.53671
2.75028	-9.30702
2.89713	-9.25604
2.44322	-9.03007
2.53528	-10.0237
1.93903	-9.92849
2.23463	-9.91053
2.40279	-9.82568
3.23546	-9.38205
2.97123	-8.62025
1.17619	-11.3392
2.67373	-10.8291
1.97644	-10.8453
2.46104	-10.112
1.69653	-10.1195
2.87068	-9.84089
2.67373	-9.8105
1.97644	-10.0229
1.51315	-10.0664
2.32474	-9.72074
1.81205	-9.60798
2.87068	-8.85494
2.08069	-8.78861
1.97644	-8.78917
2.2298	-9.73833
1.97644	-9.65739
1.97644	-9.19235
2.13132	-9.10678
2.59069	-8.79917
1.97644	-8.751
2.46104	-8.68762
0.249201	-11.2877
1.02855	-11.0834
2.94554	-10.3147
0.990284	-10.5081
1.69653	-9.50467
1.38354	-9.27103
1.44903	-9.16787
2.87068	-8.9244
2.08069	-8.47584
1.76644	-10.4263
1.24732	-10.3591
1.38354	-10.0344
1.97644	-9.81607
1.8901	-9.74053
1.97644	-9.60311
2.59069	-9.35347
2.13132	-9.19614
2.46104	-8.90857
2.3709	-8.77965
1.17619	-11.4514
2.70625	-11.4582
0.636577	-10.3412
1.78356	-10.3857
0.951658	-10.0954
2.46547	-10.1047
2.2298	-9.81798
1.38354	-9.57722
2.83245	-9.58441
2.79362	-9.57454
1.66676	-9.0849
0.706063	-11.9022
1.81205	-10.5441
1.57567	-10.442
1.63686	-10.4292
1.57567	-9.93281
2.27768	-10.0714
2.13132	-10.0025
2.54812	-9.94691
1.97644	-9.67815
2.75423	-9.64382
1.1036	-10.5439
1.02855	-10.4628
2.79362	-10.5506
1.35015	-10.1377
1.81205	-10.09
1.97644	-10.0163
1.75492	-9.84396
1.38354	-9.64868
2.54812	-9.69722
2.2298	-9.34841
2.54812	-9.3977
2.83245	-9.10132
3.01833	-8.91483
1.1036	-10.6459
1.17619	-10.4294
1.17619	-10.3871
0.831604	-10.2535
1.31614	-10.2995
1.44903	-10.1831
2.73437	-10.0749
2.41636	-9.68494
1.44903	-9.28762
2.94554	-9.17982
2.56948	-8.70464
1.31614	-11.1189
0.87213	-10.7321
0.912283	-10.7083
1.1036	-10.374
1.38354	-10.3707
1.41658	-10.091
1.75492	-9.94662
2.90838	-10.1809
1.778	-9.75964
2.13132	-9.69189
1.86795	-9.47897
1.97644	-9.22431
2.90838	-9.06053
2.77795	-8.9356
1.1036	-10.912
1.1036	-10.4848
2.46104	-10.0843
2.46104	-10.0044
2.59069	-10.0465
2.59069	-9.45807
3.15823	-8.10269
3.08922	-9.48291
2.83245	-9.06542
3.38663	-9.13237
3.38663	-9.11775
3.51779	-8.47768
3.81853	-10.9431
2.54812	-9.66681
2.54812	-9.60015
3.38663	-8.79352
4.02306	-8.36987
0.618962	-10.6385
3.53855	-10.9973
2.83245	-9.3472
3.054	-9.00909
2.98219	-8.96924
3.22553	-8.96201
1.778	-9.5567
1.97644	-9.54936
2.83245	-9.81475
1.59412	-9.36161
2.3709	-9.57659
2.32474	-9.31964
2.46104	-9.2184
2.87068	-9.3524
2.54812	-9.19885
2.75423	-9.16285
3.53855	-9.08772
2.82471	-10.058
3.52671	-9.64713
3.21888	-8.18916
3.34568	-10.9507
2.88581	-8.48623
3.1786	-8.57162
3.80788	-8.65735
3.58538	-8.52664
3.66819	-7.37176
2.64497	-9.55761
3.51779	-8.74441
4.04022	-8.76345
3.59983	-8.35336
3.52374	-8.80156
3.35836	-8.56768
2.56526	-8.26828
3.51779	-8.52359
4.22211	-8.65712
3.91765	-8.1725
3.02553	-9.07614
2.45659	-8.59023
3.25196	-8.62464
3.24867	-8.59582
3.38663	-8.43187
3.63424	-8.36551
3.97088	-8.36626
0.189794	-10.9025
0.425268	-10.7974
0.348542	-10.7863
0.463105	-10.7719
0.230318	-10.6587
0.189794	-10.4857
0.189794	-10.8929
0.348542	-10.7191
0.537078	-10.6269
0.463105	-10.3836
0.714419	-10.3409
-0.249744	-10.6877
0.14842	-10.5283
0.309688	-10.5435
0.189794	-10.4122
0.387301	-10.4275
0.348542	-10.3585
-0.249744	-11.3652
-0.0222456	-10.9567
0.189794	-10.8346
0.0217615	-10.7275
0.189794	-10.7267
0.782531	-10.6197
0.387301	-10.4706
0.10616	-10.8484
0.425268	-10.7186
0.463105	-10.4831
-0.0222456	-10.9657
-0.0222456	-10.926
-0.0222456	-10.9045
0.309688	-10.6919
0.230318	-11.0272
-0.0222456	-10.9782
0.189794	-10.6549
-0.156654	-11.4511
0.0639133	-11.3414
0.10616	-10.9445
0.10616	-10.7832
-0.0222456	-11.6
-0.0222456	-11.5552
-0.249744	-11.1577
-0.297059	-10.6931
0.189794	-10.6649
-0.0222456	-10.6128
-0.0661398	-10.5107
-0.249744	-10.353
-0.0222456	-10.8887
-0.0222456	-10.7964
0.387301	-10.8188
-0.249744	-10.704
0.0639133	-10.6438
0.816249	-10.6917
-0.0222456	-10.1389
-0.0222456	-10.9583
0.463105	-10.9881
0.0217615	-10.8672
0.14842	-10.7058
0.679555	-10.7529
0.387301	-10.6254
0.537078	-10.6382
0.189794	-11.6315
-0.297059	-11.3873
0.573237	-11.0374
0.387301	-10.9972
-0.0222456	-10.8298
-0.0222456	-10.7377
0.679555	-10.5488
-0.249744	-11.6009
-0.394525	-11.5538
-0.0222456	-11.4639
0.537078	-11.3781
-0.394525	-11.1564
0.425268	-10.8019
0.849296	-10.3194
-1.05555	-12.6541
-1.05555	-12.1993
-0.249744	-11.796
-0.249744	-11.3996
-0.761426	-11.2122
-1.37833	-11.4462
-1.05555	-11.029
-0.0222456	-10.603
-0.249744	-10.576
-1.37833	-11.8614
-1.73727	-11.6516
-1.18091	-11.4017
-0.249744	-11.35
0.189794	-11.149
0.189794	-10.9339
0.189794	-10.8254
-0.0222456	-10.5626
0.387301	-10.4958
-1.73727	-12.9394
-1.37833	-12.4529
0.189794	-12.1667
-0.761426	-12.0979
-0.494296	-12.0301
-0.0222456	-11.6795
-0.0222456	-11.2611
-1.73727	-13.3394
-1.73727	-13.1503
-0.0222456	-12.0374
-0.494296	-11.9477
-0.249744	-11.9292
-1.05555	-11.7634
-0.0222456	-11.4661
-0.494296	-12.6126
-0.761426	-12.549
-0.761426	-12.346
-0.249744	-12.2156
-0.249744	-11.9886
-0.494296	-11.9983
-0.761426	-11.9781
-0.249744	-12.0926
-0.761426	-12.1728
-0.494296	-11.5774
-0.0222456	-11.4311
-0.0222456	-10.7334
0.189794	-10.6078
-0.249744	-10.6268
0.387301	-10.4668
-0.761426	-11.7655
-0.761426	-11.6927
-0.249744	-11.5002
-0.249744	-11.4414
0.189794	-11.2221
0.387301	-11.105
-0.0222456	-10.9023
0.387301	-10.6561
-1.37833	-12.7288
-1.73727	-12.7134
-1.05555	-12.4332
-1.05555	-12.3943
-0.249744	-11.355
0.387301	-11.052
-0.0222456	-11.0897
-0.0222456	-11.0464
0.189794	-10.815
0.189794	-10.6132
-1.05555	-12.5415
-0.933946	-12.4674
-0.933946	-12.2363
-0.494296	-11.9159
-0.0222456	-11.3152
0.387301	-11.2166
0.189794	-11.2107
-0.494296	-11.2083
-0.599657	-11.6689
-0.761426	-11.611
-0.546453	-11.3363
-0.0661398	-11.1081
-0.0222456	-11.0943
0.189794	-10.8365
-0.202116	-10.7078
-0.494296	-11.3481
-0.0661398	-11.0322
0.14842	-11.0488
-0.470004	-10.9313
-0.0222456	-10.8809
0.0217615	-10.8298
0.0217615	-10.8123
-0.994252	-10.9488
-0.110932	-10.9907
-0.874669	-10.5295
0.463105	-10.6363
-0.345311	-10.5198
-0.546453	-10.4542
0.387301	-10.1281
-0.81871	-11.685
-0.444726	-11.3184
-0.0222456	-11.2684
-0.444726	-10.8779
0.14842	-10.6901
-0.202116	-10.6104
-0.874669	-11.6658
-0.874669	-11.5557
-0.874669	-11.5251
-0.707246	-11.5173
-0.202116	-11.2656
-0.110932	-11.2751
-0.345311	-11.2266
0.10616	-10.5997
-0.0222456	-12.3842
-0.297059	-11.8174
0.189794	-10.8063
0.748582	-10.7884
-2.7181	-12.0481
-1.24479	-11.1426
0.387301	-10.6059
0.189794	-10.9108
0.189794	-10.7981
0.189794	-10.6804
0.189794	-10.935
0.0639133	-10.549
0.463105	-10.5545
0.816249	-10.3527
-0.249744	-11.4519
0.189794	-11.1258
-0.90634	-12.231
-1.21402	-12.1559
-1.21402	-11.9091
-1.6874	-11.8641
-1.959	-11.6696
-1.959	-11.5422
-0.811931	-11.5819
-1.959	-11.3794
-0.811931	-11.3454
-1.21402	-11.3066
-1.6874	-12.9089
-1.6874	-12.8437
-1.4397	-12.8367
-1.959	-12.4011
-1.959	-12.3442
-1.10866	-11.7174
-1.00512	-11.5702
-1.21402	-13.1611
-1.6874	-12.8481
-1.00512	-12.4466
-1.10866	-12.3853
-1.4397	-11.7619
-1.00512	-11.6175
-1.21402	-11.5845
-0.721547	-11.1165
-1.10866	-10.9834
-0.632993	-10.5765
-1.4397	-10.4614
-1.6874	-12.1904
-1.6874	-11.9849
-1.21402	-11.8459
-1.00512	-11.7497
-1.21402	-11.6005
-1.00512	-11.5461
-1.00512	-11.4025
-1.00512	-11.3018
-0.811931	-11.2927
-2.6173	-12.3327
-1.6874	-12.3569
-1.4397	-11.7649
-1.4397	-11.6997
-0.90634	-11.7272
-1.00512	-11.6736
-1.00512	-11.5272
-1.21402	-11.3918
-0.811931	-11.338
-1.00512	-11.2812
-2.26336	-13.1443
-2.26336	-12.6502
-2.26336	-12.4646
-1.6874	-12.4394
-1.959	-12.146
-1.4397	-11.8356
-1.00512	-11.7289
-1.00512	-12.2348
-0.850971	-11.8716
-2.26336	-12.063
-0.465215	-11.1494
-3.01593	-11.7321
-1.959	-11.5527
-0.811931	-10.726
-1.21402	-11.8231
-1.21402	-11.7311
-0.811931	-11.6628
-1.21402	-11.4011
-1.21402	-11.3263
-0.811931	-11.3924
-0.811931	-11.0435

## Sheet: figure_1b
x_axis	y_axis
4.9	0.707098
5.5	0.683581
5.6	0.754916
6.8	0.698789
9.3	0.624561
12.8	0.582026
13.9	0.556992
14.1	0.542076
19.4	0.533545

## Sheet: figure_1c
x_axis	y_axis
5	-11.4567
5	-11.9062
5	-11.4327
5	-11.0729
5	-10.9306
10	-11.6073
10	-11.0976
10	-10.7502
10	-10.6994
10	-10.6821
15	-10.6347
15	-10.9679
15	-9.93669
15	-10.6743
15	-10.2454
15	-9.89248
20	-10.1091
20	-10.0239
20	-9.64999
25	-9.80642
25	-9.57258
25	-10.0048
25	-9.45597
25	-9.35694
25	-9.31997
5	-12.1993
5	-11.7757
5	-11.6851
10	-11.5404
10	-10.948
10	-10.7426
15	-10.0956
15	-10.3776
15	-10.1394
15	-10.09
20	-10.806
25	-9.95363
25	-9.78727
25	-9.36524
25	-9.44908
25	-9.74042
25	-9.73475
25	-9.2366
25	-9.37233
25	-9.38693
25	-9.31591
5	-11.9273
5	-10.6712
10	-11.4095
10	-11.1986
10	-10.8854
10	-10.5058
15	-10.3352
15	-10.0486
15	-10.1506
15	-10.265
15	-10.383
15	-10.0585
15	-9.76288
20	-10.0254
25	-9.615
25	-9.33826
25	-9.52874
5	-12.3888
5	-11.4833
5	-11.3354
10	-11.1149
10	-10.7664
10	-10.3876
10	-10.6556
10	-10.4283
15	-12.3404
15	-11.628
15	-10.9731
15	-10.467
15	-9.70105
15	-9.55929
15	-10.357
20	-11.0305
20	-10.2356
20	-10.1374
20	-9.90284
25	-9.53827
25	-9.58954
25	-9.62512
25	-9.59448
25	-9.38966
25	-9.54837
25	-9.24409
25	-9.10961
5	-11.3225
5	-11.3173
5	-11.1221
5	-10.9639
10	-11.9852
10	-11.7408
20	-10.0542
20	-10.0451
20	-9.98732
20	-10.1236
20	-9.86469
25	-9.9768
25	-9.36368
25	-9.71115
25	-9.58233
25	-9.38104
5	-11.7043
5	-11.9353
5	-11.6774
5	-11.4646
5	-11.6257
5	-11.6094
5	-11.5165
10	-11.1736
10	-10.9906
10	-10.7451
10	-10.8984
10	-10.5547
10	-10.4888
15	-10.488
15	-10.1186
20	-10.065
20	-9.84536
20	-10.0042
20	-9.71369
20	-9.68408
20	-9.84578
25	-10.116
5	-11.2367
5	-11.2953
5	-11.4676
5	-11.2893
10	-11.2165
10	-11.3588
10	-11.0436
10	-10.9662
15	-10.319
15	-10.3179
15	-10.3145
15	-10.2727
15	-9.96131
15	-10.1855
15	-9.92235
25	-9.77417
25	-9.22637
25	-9.42754
5	-12.9437
5	-11.6494
5	-11.4592
5	-11.4093
5	-11.2191
5	-11.0875
5	-11.1739
10	-10.5304
10	-10.5953
10	-10.3596
10	-10.621
15	-10.1887
15	-9.91969
20	-10.3004
20	-10.6238
20	-9.93106
20	-9.98697
20	-9.96152
25	-9.8588
5	-11.4254
5	-11.4573
5	-11.6432
10	-11.1043
10	-11.4211
10	-11.0817
20	-9.96727
20	-9.95349
25	-9.94072
25	-9.25838
25	-9.47001
5	-11.9268
5	-11.4798
5	-11.6213
10	-10.7377
10	-10.2008
10	-10.493
10	-10.4119
15	-10.2608
15	-10.4119
15	-9.85169
15	-9.70761
15	-9.7478
20	-10.4044
20	-9.59119
20	-9.6038
25	-9.77341
25	-9.5023
25	-9.46321
5	-11.421
5	-11.4894
5	-11.6553
5	-10.9697
10	-12.484
10	-12.064
10	-11.2801
10	-10.3169
10	-10.5677
15	-10.2847
15	-10.3137
20	-10.4307
20	-10.3233
20	-10.4778
20	-10.0769
20	-10.0099
25	-9.37765
25	-9.5442
25	-9.2917
25	-9.47288
25	-9.79025
5	-12.0083
5	-11.3365
5	-11.4405
5	-11.5312
5	-11.2915
5	-11.1527
5	-10.3693
10	-11.0781
10	-10.8183
10	-10.9173
10	-11.2146
10	-10.3163
15	-10.7494
15	-10.442
15	-9.73666
15	-10.04
20	-10.3639
20	-10.0152
20	-9.6946
20	-9.60432
25	-9.92309
25	-9.68894
25	-9.54021
25	-9.6236
5	-12.142
5	-11.9503
5	-12.1412
5	-11.9046
5	-11.5985
5	-11.7488
5	-11.5029
10	-11.1456
10	-11.382
10	-10.8295
10	-10.7306
10	-10.7603
10	-10.5985
10	-10.4776
15	-10.3166
15	-10.1995
15	-10.0022
15	-10.0875
15	-9.82727
15	-9.90178
15	-9.86935
20	-10.3849
20	-10.0846
20	-10.2905
20	-10.0136
20	-10.0275
20	-9.95761
20	-9.98908
25	-10.1195
25	-9.96996
25	-9.75837
25	-9.38793
25	-9.40264
25	-9.45861
25	-9.51691
25	-9.75339
25	-9.48144
25	-9.18126
5	-11.8548
10	-11.298
10	-10.8862
10	-10.9653
10	-10.8742
10	-10.7369
15	-9.9822
20	-9.55889
25	-9.57456
25	-9.79274
25	-9.18805
25	-9.23376
25	-9.33361
25	-9.1977
5	-12.1718
5	-11.7246
5	-11.4828
5	-11.576
5	-11.6024
5	-11.3598
5	-11.3474
5	-10.2827
5	-10.7198
5	-10.8539
10	-11.0226
10	-10.711
10	-10.8621
10	-10.453
10	-10.7113
10	-10.6553
15	-10.9145
15	-10.9154
15	-10.3939
15	-10.9525
15	-10.8716
15	-10.2719
15	-10.2709
20	-10.2866
20	-10.19
20	-10.1483
20	-9.97791
20	-10.524
20	-10.3335
20	-9.90817
20	-9.85409
20	-9.74237
20	-9.53299
25	-10.775
25	-10.4479
25	-9.99407
25	-10.2503
25	-9.68206
25	-9.69053
25	-9.61497
25	-9.20485
25	-9.48107
25	-9.38597
5	-12.4392
5	-12.5384
5	-11.1552
5	-11.9499
10	-10.6768
10	-11.4221
10	-11.2303
10	-11.023
10	-10.6424
10	-10.3189
10	-10.4083
15	-10.9008
15	-10.5421
15	-10.3338
15	-10.3566
15	-10.3887
20	-10.2944
20	-9.78879
20	-9.79015
20	-9.44797
20	-9.64336
20	-9.75756
20	-9.40012
20	-9.78539
25	-10.3974
25	-9.79268
25	-9.76116
25	-9.57373
25	-9.71152
25	-9.4434
25	-9.56434
25	-9.29031
5	-11.0884
5	-10.7428
10	-11.6424
10	-10.9358
10	-11.065
15	-10.9812
20	-10.3347
20	-9.51426
20	-9.57408
25	-9.34299
25	-9.67489
25	-9.95691
25	-9.48897
25	-9.22363
25	-9.06358
5	-13.3415
5	-12.9939
5	-12.3031
5	-12.0895
5	-11.468
5	-10.6307
10	-11.1796
10	-11.5754
10	-11.8924
10	-11.0925
10	-10.9108
15	-10.9297
15	-10.8935
15	-10.7648
15	-10.7796
15	-10.8325
15	-10.1898
15	-10.3714
20	-10.0444
20	-9.74821
20	-9.72314
20	-9.88338
20	-9.86274
20	-9.79333
20	-9.68497
20	-9.41844
25	-9.68181
25	-9.12917
25	-9.56466
25	-10.3637
25	-9.39455
25	-9.68642
25	-9.39229
25	-9.15362
5	-12.5515
5	-11.9079
5	-11.3848
5	-11.5762
5	-11.119
5	-10.7482
5	-11.0704
5	-11.0043
5	-11.0651
10	-11.5879
10	-10.9103
10	-10.4896
10	-10.561
10	-11.0575
10	-10.1826
10	-10.6858
10	-10.7344
10	-10.2485
10	-10.207
15	-11.1819
15	-10.4882
15	-10.1975
15	-10.2671
15	-10.2053
15	-9.97385
15	-9.94677
15	-9.45861
15	-9.41983
20	-10.758
20	-10.6678
20	-10.2847
20	-10.3231
20	-10.1654
20	-9.69423
20	-9.67614
20	-10.2664
20	-9.96964
20	-9.46645
25	-9.92304
25	-9.78418
25	-9.64735
25	-9.64291
25	-9.61944
25	-9.45036
25	-9.45258
25	-9.58114
25	-9.23141
5	-13.4002
5	-11.5044
5	-12.438
5	-10.886
5	-11.8863
5	-11.4979
5	-11.4309
5	-11.0463
5	-11.6333
5	-11.2766
5	-11.2869
5	-11.5154
5	-11.2587
5	-11.2538
5	-10.582
10	-11.4475
10	-11.3092
10	-11.3599
10	-11.2593
10	-10.6983
10	-10.8955
10	-10.3831
10	-10.1299
10	-10.0502
10	-9.58014
10	-9.76703
15	-11.6895
15	-11.6278
15	-11.1956
15	-11.2643
15	-9.45194
15	-10.4006
15	-10.3479
15	-10.0882
15	-9.93572
15	-10.0049
20	-10.0371
20	-10.3262
20	-9.91829
20	-10.3059
20	-9.71514
20	-9.51543
20	-9.95861
20	-9.67899
20	-9.31999
25	-10.0614
25	-9.81625
25	-10.1528
25	-9.53388
25	-9.21362
25	-9.85069
25	-9.246
25	-9.32636
25	-9.17701
25	-9.54422
25	-9.41789
5	-12.3804
5	-11.7219
5	-11.8169
5	-11.2628
5	-11.4001
5	-11.2923
5	-11.1226
10	-11.6815
10	-11.2745
10	-11.0275
10	-10.5224
10	-10.8244
10	-10.7226
10	-10.5506
15	-10.6046
15	-10.4224
15	-10.4057
15	-10.4011
15	-10.2353
15	-9.98675
15	-10.2813
20	-9.93993
20	-9.50167
20	-9.74975
20	-9.58335
20	-9.63363
20	-9.57302
20	-8.99906
25	-9.00877
25	-9.28591
25	-8.80461
25	-8.83633
25	-8.76129
25	-9.34432
25	-9.00551
5	-12.5423
5	-12.2334
5	-12.2048
5	-11.9076
5	-11.5622
5	-11.8925
5	-11.7997
10	-12.2983
10	-12.2247
10	-11.6956
10	-11.9595
10	-11.7056
10	-11.4333
10	-10.8747
10	-11.2305
10	-10.8273
10	-10.6911
15	-11.4258
15	-11.0895
15	-10.8563
15	-10.1876
15	-10.3924
15	-10.663
15	-10.3069
15	-10.3617
15	-10.4668
20	-10.4158
20	-9.89481
20	-9.98498
20	-10.004
20	-9.82722
20	-10.1725
20	-10.0588
20	-10.1346
20	-9.99756
20	-9.82729
25	-9.77602
25	-10.0774
25	-9.76268
25	-9.73458
25	-9.38947
25	-9.48469
25	-9.71412
25	-9.4026
25	-9.30727
25	-9.53541
5	-11.6741
5	-11.5775
5	-11.3811
5	-11.5085
5	-11.3078
5	-11.2257
5	-11.4259
10	-11.2363
10	-10.6995
10	-10.7833
10	-10.876
15	-11.2873
15	-10.6117
15	-11.0119
15	-10.8898
15	-10.5907
15	-10.9099
20	-10.1748
20	-9.90898
20	-9.95419
20	-10.2392
20	-9.92465
20	-10.3541
25	-10.1101
25	-10.0798
25	-9.67033
25	-10.3565
25	-9.80337
25	-9.68405
25	-9.99614
25	-9.96495
5	-11.5565
5	-11.5282
5	-11.4373
5	-11.3253
5	-11.2229
5	-11.2172
5	-11.1324
5	-10.8532
5	-10.7982
5	-10.646
10	-10.9051
10	-11.2425
10	-11.0655
10	-10.6907
10	-10.7416
10	-10.9394
15	-10.6092
15	-10.3671
15	-10.0543
15	-10.4812
15	-10.2574
15	-9.36151
15	-9.39466
15	-9.50068
15	-10.1871
15	-9.4266
15	-9.47702
20	-10.2582
20	-10.1639
20	-9.68604
20	-9.82756
20	-9.59917
20	-9.69291
20	-9.54767
20	-9.38587
20	-9.16599
25	-10.3263
25	-10.2431
25	-10.037
25	-9.97709
25	-9.89411
25	-9.67846
25	-9.77757
25	-9.5048
5	-13.6457
5	-13.624
5	-12.8622
5	-12.4633
5	-12.0134
5	-11.8944
5	-12.3118
5	-11.8562
5	-11.2274
10	-11.838
10	-11.1466
10	-11.5937
10	-10.9631
10	-10.6712
10	-10.378
10	-10.591
10	-10.5271
10	-10.2467
10	-10.4307
10	-9.97435
10	-10.2069
10	-10.3074
10	-10.3582
15	-10.8109
15	-10.6859
15	-10.0871
15	-10.2692
15	-9.74855
20	-10.9319
20	-9.24051
20	-10.1698
20	-9.80361
20	-9.81318
20	-9.80308
20	-9.76295
20	-9.79314
20	-9.63848
20	-9.66357
20	-9.23217
25	-10.04
25	-10.4313
25	-9.945
25	-10.2296
25	-9.94394
25	-10.2688
25	-9.85908
25	-9.68428
25	-9.83003
25	-9.67758
25	-9.40845
25	-9.28176
5	-11.8603
5	-11.9338
10	-10.6697
10	-11.3821
10	-9.90899
10	-10.8229
10	-10.4197
10	-11.3986
10	-10.866
15	-10.0201
15	-9.93268
15	-10.6862
15	-10.671
15	-10.6064
15	-10.597
15	-10.4134
20	-9.64229
20	-10.7447
20	-9.55726
20	-10.553
20	-9.67398
20	-10.602
20	-9.67292
25	-9.99375
25	-9.79557
25	-9.78684
25	-9.33459
25	-9.44108
25	-9.69929
25	-9.5838
5	-11.7111
5	-11.837
5	-11.7711
5	-12.0311
5	-11.8197
5	-11.6181
5	-11.9259
10	-10.5766
10	-11.1764
10	-11.3344
10	-10.6528
10	-10.5157
10	-10.8815
10	-10.5784
10	-10.7625
15	-10.2204
15	-11.0558
15	-10.8142
15	-10.1941
15	-10.4732
15	-10.2908
15	-10.3686
20	-9.74964
20	-9.87757
20	-10.157
20	-9.96142
20	-9.82057
20	-9.89533
20	-9.69359
25	-9.94524
25	-9.92382
25	-9.75705
25	-9.65137
25	-9.95057
25	-9.71078
25	-9.62888
25	-9.62175
25	-9.39165
25	-9.99935
25	-9.88545
5	-11.6064
10	-10.595
10	-10.8574
10	-10.0476
10	-10.67
10	-10.6364
10	-10.3644
10	-10.2213
10	-10.3166
10	-9.93628
15	-9.98063
15	-10.6139
15	-10.7014
15	-10.1985
15	-10.5447
15	-10.1344
15	-10.063
20	-10.8702
20	-9.87399
20	-9.87588
20	-9.66526
20	-10.2746
20	-9.8526
20	-9.74944
20	-9.81444
25	-10.0149
25	-10.0999
25	-9.89907
25	-9.67139
25	-9.39674
25	-9.75882
25	-9.44756
25	-9.71834
25	-9.46925
25	-9.44242
25	-9.42704
5	-12.4293
5	-12.7526
5	-11.6472
5	-11.5382
5	-11.2974
5	-11.1886
10	-10.7906
10	-10.961
10	-11.2524
10	-10.8385
10	-10.7051
10	-10.7439
10	-10.4645
15	-11.0823
15	-11.0546
15	-10.9173
15	-10.5087
15	-9.89145
20	-11.0274
20	-10.9324
20	-9.5681
20	-9.88718
20	-10.0755
20	-9.77308
20	-9.809
25	-10.1071
25	-9.79428
25	-9.81353
25	-9.48653
25	-8.94329
25	-9.38169
5	-13.2389
5	-11.9808
5	-12.5345
5	-11.7789
5	-11.75
5	-11.8912
5	-11.8166
10	-11.3463
10	-10.7157
10	-10.9143
10	-11.2333
10	-11.0819
10	-10.6632
10	-10.298
15	-11.3852
15	-11.5389
15	-11.4242
15	-11.0779
15	-10.6766
15	-10.0459
20	-10.802
20	-10.5869
20	-10.6385
20	-10.4461
20	-10.6731
20	-10.3613
20	-10.0859
25	-10.0687
25	-9.92402
25	-10.0714
25	-9.68151
25	-9.48878
25	-9.71524
25	-9.95923
25	-8.88337
25	-8.83882
25	-9.31172
25	-8.63508
25	-9.20267
25	-8.86874
25	-8.8415
5	-11.8637
5	-11.4693
5	-10.9737
5	-11.0115
5	-10.9348
5	-10.9103
10	-11.7607
10	-10.5276
10	-10.5137
10	-10.5421
10	-10.4494
10	-10.2643
10	-10.5486
15	-10.3801
15	-10.939
15	-10.3353
15	-10.361
15	-9.9921
20	-10.7673
20	-10.1338
20	-9.84969
20	-10.1433
20	-10.0183
20	-10.0417
20	-9.58568
25	-10.1753
25	-9.77783
25	-9.90971
25	-9.91009
25	-9.88851
25	-8.99279
5	-12.7925
5	-13.2622
5	-12.8222
5	-12.4059
5	-11.9133
5	-12.4027
5	-12.2435
10	-11.4238
10	-11.1643
10	-11.3495
10	-10.9013
10	-10.8408
10	-10.2577
10	-10.1901
15	-10.749
15	-10.5023
15	-10.0373
15	-10.053
15	-10.0459
15	-9.59593
15	-9.84956
20	-10.4657
20	-10.7712
20	-11.2565
20	-10.1709
20	-9.62948
20	-9.19109
20	-9.13078
20	-9.8173
20	-8.85196
25	-10.0779
25	-9.67107
25	-9.43544
25	-9.60498
25	-9.47296
25	-9.39203
25	-9.54421
25	-9.08638
25	-9.0145
25	-8.82661
5	-12.7644
5	-13.4229
5	-11.4244
5	-11.9574
5	-11.3127
5	-11.9669
5	-11.5798
5	-10.9785
5	-11.6029
5	-11.5765
5	-10.6068
10	-12.5564
10	-11.6694
10	-11.4666
10	-11.4798
10	-10.9574
10	-11.395
10	-11.2638
10	-11.3857
10	-10.8735
10	-11.1704
15	-10.9248
15	-10.8117
15	-11.6513
15	-10.6236
15	-10.7726
15	-10.7689
15	-10.5023
15	-10.1488
15	-10.6934
15	-10.209
15	-10.3939
15	-10.2186
15	-10.1113
20	-10.5993
20	-10.4136
20	-10.3714
20	-10.0909
20	-10.3433
20	-10.2835
20	-10.7229
20	-10.1975
20	-9.38808
20	-9.91773
20	-9.28237
25	-10.7496
25	-10.1737
25	-10.167
25	-9.9141
25	-10.0301
25	-9.76445
25	-9.76418
25	-10.4898
25	-9.58703
25	-9.66978
25	-9.34467
25	-9.13623
25	-9.36941
25	-9.18893
5	-12.1373
5	-11.7101
5	-11.7458
5	-11.666
5	-11.7497
5	-11.1613
5	-9.98827
10	-10.9416
10	-10.4416
10	-10.6866
10	-10.672
10	-10.0741
15	-12.2455
15	-10.5609
15	-10.4942
15	-9.95706
15	-9.73793
20	-10.5353
20	-11.8323
20	-9.95528
20	-9.68837
20	-9.62545
20	-9.69642
25	-9.46123
25	-9.51765
25	-10.0581
25	-9.20705
25	-9.67164
25	-9.39986
25	-9.34242
25	-9.60807
25	-9.35085
25	-9.38109
25	-9.558
5	-11.9396
5	-11.7863
5	-10.2153
10	-12.5952
10	-9.96202
10	-10.1548
10	-10.4715
10	-10.2591
10	-9.13463
15	-10.5317
15	-10.0388
15	-10.2495
15	-9.67782
20	-9.69887
20	-9.40431
20	-8.8139
20	-9.41873
20	-9.81069
20	-9.21434
25	-9.40481
25	-8.71014
25	-9.03639
25	-9.00636
25	-8.89304
25	-8.91753
25	-9.04181
5	-11.5195
5	-11.5469
5	-11.4927
5	-11.5428
5	-11.2985
5	-11.1028
10	-11.0078
10	-10.9233
10	-10.9372
10	-10.6523
10	-10.751
15	-10.0705
15	-10.1352
15	-10.2411
15	-10.0424
15	-10.1688
15	-10.078
20	-10.2798
20	-9.99937
20	-9.99652
20	-9.7949
20	-9.88867
20	-10.1151
20	-9.74367
25	-9.51078
25	-9.56047
25	-9.34627
15	-10.4012
15	-10.3615
15	-10.34
15	-10.3441
20	-10.1161
20	-9.90229
20	-9.71743
25	-9.79315
25	-9.82744
25	-9.45806
25	-9.29683
5	-12.0952
5	-12.0505
5	-11.5282
5	-11.0377
5	-11.2763
5	-11.108
5	-10.9818
5	-10.7235
10	-10.8892
10	-10.7969
10	-11.0437
10	-10.5798
10	-10.6915
10	-11.1518
10	-10.1394
15	-10.4812
15	-10.7771
15	-10.4143
15	-10.3223
15	-10.6605
15	-10.3728
15	-10.4678
20	-10.8094
20	-10.2983
20	-10.4255
20	-10.2833
20	-9.89142
20	-9.79938
20	-9.99512
25	-10.0921
25	-9.96559
25	-10.0797
25	-10.3006
25	-9.56819
25	-9.66301
25	-9.41296
5	-12.5611
5	-12.1063
5	-12.1964
5	-11.8
5	-11.2993
10	-10.5551
10	-10.3355
10	-10.5423
10	-10.376
15	-10.3908
15	-9.96114
15	-10.0519
15	-10.5704
15	-10.6385
15	-10.4235
15	-10.3149
15	-9.9223
15	-10.1063
20	-10.6891
20	-10.4225
20	-11.0964
20	-10.4452
20	-10.541
20	-10.4794
20	-10.061
25	-10.5481
25	-10.3589
25	-10.2963
25	-9.91748
25	-10.0487
25	-9.38958
25	-9.72493
5	-12.8382
5	-12.5796
5	-12.3765
5	-12.6197
5	-12.3928
5	-12.2239
5	-12.0087
10	-11.8357
10	-11.5424
10	-11.142
10	-11.3404
10	-10.6426
10	-10.6719
10	-10.37
10	-10.6751
15	-10.497
15	-10.4243
15	-10.6053
15	-10.5465
15	-10.6481
15	-10.6752
15	-10.1735
15	-10.2263
20	-10.3936
20	-10.1162
20	-10.3337
20	-10.2948
20	-9.84376
20	-10.0058
20	-9.74456
20	-9.70126
20	-9.62474
20	-9.42292
25	-9.84636
25	-9.86102
25	-9.62999
25	-9.63056
25	-9.37447
25	-9.5749
25	-9.42477
25	-8.92292
5	-11.8901
5	-11.7511
5	-11.5843
5	-11.5971
5	-11.6054
5	-11.454
5	-11.1286
10	-11.0786
10	-10.9776
10	-11.1019
10	-10.6741
10	-10.8484
10	-10.8193
10	-10.8019
15	-9.90372
15	-10.3889
15	-9.54444
15	-10.3226
15	-9.80036
15	-9.63381
15	-9.77642
20	-10.2212
20	-10.0423
20	-10.2043
20	-9.60176
20	-9.7117
20	-9.45601
25	-9.6841
25	-9.57398
25	-9.54333
25	-9.61964
25	-9.62144
25	-9.67662
25	-9.51056
25	-9.11021
5	-12.8681
5	-12.1921
5	-11.3745
5	-11.5785
10	-10.9712
10	-10.651
10	-10.7628
15	-10.5164
15	-10.4037
15	-10.286
20	-10.0839
20	-9.64796
20	-9.81201
20	-9.75049
25	-9.98492
25	-9.83339
5	-11.9548
5	-11.7082
5	-11.4614
5	-11.1525
5	-10.8065
5	-10.6791
5	-11.3583
5	-10.5163
5	-11.1218
5	-10.8589
10	-11.7726
10	-11.7075
10	-11.8385
10	-11.1135
10	-11.0565
10	-10.9037
10	-10.8142
15	-11.8788
15	-11.3019
15	-11.2807
15	-11.1617
15	-10.3538
15	-10.4516
15	-10.3022
15	-10.1087
15	-9.75983
15	-9.61807
15	-9.05324
20	-10.2482
20	-10.0428
20	-10.1676
20	-10.1879
20	-9.92229
20	-9.98428
20	-9.84067
20	-9.73997
20	-9.83864
25	-9.48957
25	-10.0321
25	-9.5782
25	-9.51298
25	-9.83778
25	-9.72915
25	-9.58275
25	-9.33089
25	-9.50123
25	-9.33676
5	-12.2149
5	-11.7208
5	-11.5352
5	-11.7805
5	-11.3595
5	-11.2931
5	-11.3905
10	-11.5169
10	-11.2261
15	-10.3878
15	-10.3188
20	-9.34948
20	-9.66659
20	-9.37864
25	-9.94487
25	-9.8529
25	-9.97344
25	-9.52286
25	-9.44806
25	-9.70306
25	-9.3541

## Sheet: figure_1d
x_axis	y_axis
4.9	0.63511
5.5	0.670827
5.6	0.679407
6.8	0.642575
9.3	0.704342
12.8	0.721508
13.9	0.748972
14.1	0.736887
19.4	0.962311

## Sheet: figure_2a
consumer	resource
Chaetocladius sp.	Achnanthes
Chaetocladius sp.	Amphora
Chaetocladius sp.	Cocconeis
Chaetocladius sp.	CPOM
Chaetocladius sp.	Cymbella
Chaetocladius sp.	Diatoma
Chaetocladius sp.	Epithemia
Chaetocladius sp.	Eunotia
Chaetocladius sp.	Filamentous algae
Chaetocladius sp.	FPOM
Chaetocladius sp.	Fragilaria
Chaetocladius sp.	Gomphonema
Chaetocladius sp.	Macrophytes
Chaetocladius sp.	Melosira
Chaetocladius sp.	Meridion
Chaetocladius sp.	Navicula
Chaetocladius sp.	Nitzschia
Chaetocladius sp.	Pinnularia
Chaetocladius sp.	Rhoicosphenia
Chaetocladius sp.	Rhopalodia
Chaetocladius sp.	Synedra
Eukiefferiella minor	Achnanthes
Eukiefferiella minor	Amphora
Eukiefferiella minor	Cocconeis
Eukiefferiella minor	CPOM
Eukiefferiella minor	Cymbella
Eukiefferiella minor	Diatoma
Eukiefferiella minor	Epithemia
Eukiefferiella minor	Eunotia
Eukiefferiella minor	Filamentous algae
Eukiefferiella minor	FPOM
Eukiefferiella minor	Fragilaria
Eukiefferiella minor	Gomphonema
Eukiefferiella minor	Macrophytes
Eukiefferiella minor	Melosira
Eukiefferiella minor	Meridion
Eukiefferiella minor	Navicula
Eukiefferiella minor	Nitzschia
Eukiefferiella minor	Pinnularia
Eukiefferiella minor	Rhoicosphenia
Eukiefferiella minor	Rhopalodia
Eukiefferiella minor	Synedra
Limnophora riparia	Chaetocladius sp.
Limnophora riparia	Diatoma
Limnophora riparia	Eukiefferiella minor
Limnophora riparia	Metriocnemus sp. A
Limnophora riparia	Micropsectra atrofasciata
Limnophora riparia	Oligochaeta indet.
Limnophora riparia	Procladius islandicus
Limnophora riparia	Rheocricotopus effesus
Limnophora riparia	Simulium aureum
Limnophora riparia	Simulium vittatum
Limnophora riparia	Synedra
Limnophora riparia	Thienemanniella sp.
Metriocnemus sp. A	Achnanthes
Metriocnemus sp. A	Amphora
Metriocnemus sp. A	Cocconeis
Metriocnemus sp. A	CPOM
Metriocnemus sp. A	Cymbella
Metriocnemus sp. A	Diatoma
Metriocnemus sp. A	Epithemia
Metriocnemus sp. A	Eunotia
Metriocnemus sp. A	Filamentous algae
Metriocnemus sp. A	FPOM
Metriocnemus sp. A	Fragilaria
Metriocnemus sp. A	Gomphonema
Metriocnemus sp. A	Macrophytes
Metriocnemus sp. A	Melosira
Metriocnemus sp. A	Meridion
Metriocnemus sp. A	Navicula
Metriocnemus sp. A	Nitzschia
Metriocnemus sp. A	Pinnularia
Metriocnemus sp. A	Rhoicosphenia
Metriocnemus sp. A	Rhopalodia
Metriocnemus sp. A	Synedra
Micropsectra atrofasciata	Achnanthes
Micropsectra atrofasciata	Amphora
Micropsectra atrofasciata	Cocconeis
Micropsectra atrofasciata	CPOM
Micropsectra atrofasciata	Cymbella
Micropsectra atrofasciata	Diatoma
Micropsectra atrofasciata	Epithemia
Micropsectra atrofasciata	Filamentous algae
Micropsectra atrofasciata	FPOM
Micropsectra atrofasciata	Fragilaria
Micropsectra atrofasciata	Gomphonema
Micropsectra atrofasciata	Macrophytes
Micropsectra atrofasciata	Melosira
Micropsectra atrofasciata	Meridion
Micropsectra atrofasciata	Navicula
Micropsectra atrofasciata	Nitzschia
Micropsectra atrofasciata	Pinnularia
Micropsectra atrofasciata	Rhoicosphenia
Micropsectra atrofasciata	Rhopalodia
Micropsectra atrofasciata	Synedra
Oligochaeta indet.	Achnanthes
Oligochaeta indet.	Amphora
Oligochaeta indet.	Asterionella
Oligochaeta indet.	Cocconeis
Oligochaeta indet.	CPOM
Oligochaeta indet.	Cyclotella
Oligochaeta indet.	Cymbella
Oligochaeta indet.	Diatoma
Oligochaeta indet.	Epithemia
Oligochaeta indet.	Eunotia
Oligochaeta indet.	Filamentous algae
Oligochaeta indet.	FPOM
Oligochaeta indet.	Fragilaria
Oligochaeta indet.	Gomphonema
Oligochaeta indet.	Macrophytes
Oligochaeta indet.	Melosira
Oligochaeta indet.	Meridion
Oligochaeta indet.	Navicula
Oligochaeta indet.	Nitzschia
Oligochaeta indet.	Pinnularia
Oligochaeta indet.	Rhoicosphenia
Oligochaeta indet.	Rhopalodia
Oligochaeta indet.	Synedra
Potamophylax cingulatus	Achnanthes
Potamophylax cingulatus	Chaetocladius sp.
Potamophylax cingulatus	Cocconeis
Potamophylax cingulatus	CPOM
Potamophylax cingulatus	Diatoma
Potamophylax cingulatus	Epithemia
Potamophylax cingulatus	Eukiefferiella minor
Potamophylax cingulatus	FPOM
Potamophylax cingulatus	Fragilaria
Potamophylax cingulatus	Gomphonema
Potamophylax cingulatus	Macrophytes
Potamophylax cingulatus	Melosira
Potamophylax cingulatus	Meridion
Potamophylax cingulatus	Micropsectra atrofasciata
Potamophylax cingulatus	Procladius islandicus
Potamophylax cingulatus	Rheocricotopus effesus
Potamophylax cingulatus	Rhopalodia
Potamophylax cingulatus	Simulium aureum
Potamophylax cingulatus	Simulium vittatum
Potamophylax cingulatus	Sperchon glandulosus
Potamophylax cingulatus	Synedra
Potamophylax cingulatus	Terrestrial
Potamophylax cingulatus	Thienemanniella sp.
Procladius islandicus	Achnanthes
Procladius islandicus	Amphora
Procladius islandicus	Asterionella
Procladius islandicus	Chaetocladius sp.
Procladius islandicus	Cocconeis
Procladius islandicus	CPOM
Procladius islandicus	Cyclotella
Procladius islandicus	Cymbella
Procladius islandicus	Diatoma
Procladius islandicus	Epithemia
Procladius islandicus	Eukiefferiella minor
Procladius islandicus	Eunotia
Procladius islandicus	Filamentous algae
Procladius islandicus	FPOM
Procladius islandicus	Fragilaria
Procladius islandicus	Gomphonema
Procladius islandicus	Green algae
Procladius islandicus	Macrophytes
Procladius islandicus	Melosira
Procladius islandicus	Meridion
Procladius islandicus	Metriocnemus sp. A
Procladius islandicus	Micropsectra atrofasciata
Procladius islandicus	Navicula
Procladius islandicus	Nitzschia
Procladius islandicus	Oligochaeta indet.
Procladius islandicus	Pinnularia
Procladius islandicus	Rheocricotopus effesus
Procladius islandicus	Rhoicosphenia
Procladius islandicus	Rhopalodia
Procladius islandicus	Simulium aureum
Procladius islandicus	Simulium vittatum
Procladius islandicus	Synedra
Procladius islandicus	Terrestrial
Procladius islandicus	Thienemanniella sp.
Radix balthica	Achnanthes
Radix balthica	Amphora
Radix balthica	Cocconeis
Radix balthica	Diatoma
Radix balthica	Epithemia
Radix balthica	Filamentous algae
Radix balthica	FPOM
Radix balthica	Fragilaria
Radix balthica	Gomphonema
Radix balthica	Macrophytes
Radix balthica	Melosira
Radix balthica	Meridion
Radix balthica	Navicula
Radix balthica	Nitzschia
Radix balthica	Rhoicosphenia
Radix balthica	Rhopalodia
Radix balthica	Synedra
Rheocricotopus effesus	Achnanthes
Rheocricotopus effesus	Amphora
Rheocricotopus effesus	Cocconeis
Rheocricotopus effesus	CPOM
Rheocricotopus effesus	Cymbella
Rheocricotopus effesus	Diatoma
Rheocricotopus effesus	Epithemia
Rheocricotopus effesus	Eunotia
Rheocricotopus effesus	Filamentous algae
Rheocricotopus effesus	FPOM
Rheocricotopus effesus	Fragilaria
Rheocricotopus effesus	Gomphonema
Rheocricotopus effesus	Macrophytes
Rheocricotopus effesus	Melosira
Rheocricotopus effesus	Meridion
Rheocricotopus effesus	Navicula
Rheocricotopus effesus	Nitzschia
Rheocricotopus effesus	Pinnularia
Rheocricotopus effesus	Rhoicosphenia
Rheocricotopus effesus	Rhopalodia
Rheocricotopus effesus	Synedra
Simulium aureum	Achnanthes
Simulium aureum	Amphora
Simulium aureum	Asterionella
Simulium aureum	Chaetocladius sp.
Simulium aureum	Cocconeis
Simulium aureum	CPOM
Simulium aureum	Cyclotella
Simulium aureum	Cymbella
Simulium aureum	Diatoma
Simulium aureum	Epithemia
Simulium aureum	Eukiefferiella minor
Simulium aureum	Eunotia
Simulium aureum	Filamentous algae
Simulium aureum	FPOM
Simulium aureum	Fragilaria
Simulium aureum	Gomphonema
Simulium aureum	Green algae
Simulium aureum	Macrophytes
Simulium aureum	Melosira
Simulium aureum	Meridion
Simulium aureum	Micropsectra atrofasciata
Simulium aureum	Navicula
Simulium aureum	Nitzschia
Simulium aureum	Pinnularia
Simulium aureum	Rhoicosphenia
Simulium aureum	Rhopalodia
Simulium aureum	Synedra
Simulium aureum	Thienemanniella sp.
Simulium vittatum	Achnanthes
Simulium vittatum	Amphora
Simulium vittatum	Asterionella
Simulium vittatum	Chaetocladius sp.
Simulium vittatum	Cocconeis
Simulium vittatum	CPOM
Simulium vittatum	Cyclotella
Simulium vittatum	Cymbella
Simulium vittatum	Diatoma
Simulium vittatum	Epithemia
Simulium vittatum	Eukiefferiella minor
Simulium vittatum	Eunotia
Simulium vittatum	Filamentous algae
Simulium vittatum	FPOM
Simulium vittatum	Fragilaria
Simulium vittatum	Gomphonema
Simulium vittatum	Green algae
Simulium vittatum	Macrophytes
Simulium vittatum	Melosira
Simulium vittatum	Meridion
Simulium vittatum	Micropsectra atrofasciata
Simulium vittatum	Navicula
Simulium vittatum	Nitzschia
Simulium vittatum	Pinnularia
Simulium vittatum	Rhoicosphenia
Simulium vittatum	Rhopalodia
Simulium vittatum	Synedra
Simulium vittatum	Thienemanniella sp.
Sperchon glandulosus	Achnanthes
Sperchon glandulosus	Cocconeis
Sperchon glandulosus	FPOM
Sperchon glandulosus	Green algae
Sperchon glandulosus	Meridion
Thienemanniella sp.	Achnanthes
Thienemanniella sp.	Amphora
Thienemanniella sp.	Cocconeis
Thienemanniella sp.	CPOM
Thienemanniella sp.	Cymbella
Thienemanniella sp.	Diatoma
Thienemanniella sp.	Epithemia
Thienemanniella sp.	Filamentous algae
Thienemanniella sp.	FPOM
Thienemanniella sp.	Fragilaria
Thienemanniella sp.	Gomphonema
Thienemanniella sp.	Macrophytes
Thienemanniella sp.	Melosira
Thienemanniella sp.	Meridion
Thienemanniella sp.	Navicula
Thienemanniella sp.	Nitzschia
Thienemanniella sp.	Rhoicosphenia
Thienemanniella sp.	Rhopalodia
Thienemanniella sp.	Synedra

## Sheet: figure_2b
x_axis	y_axis
with	87.0452
with	222.542
with	8.58152
with	127.773
with	190.105
with	7.9164
with	307.904
with	51.1078
with	3.33596
with	8.64778
with	17.342
with	8.94368
with	7.03681
with	8.58022
without	68.4207
without	130.454
without	7.77838
without	80.2483
without	120.014
without	7.70022
without	151.02
without	44.2084
without	3.68541
without	8.29367
without	19.6547
without	8.42141
without	7.18491
without	8.17547

## Sheet: figure_2c
x_axis	y_axis
with	79.9686
with	188.355
with	8.18695
with	121.479
with	183.649
with	7.36735
with	297.565
with	50.8252
with	3.21945
with	7.86788
with	16.8442
with	8.76676
with	6.92683
with	8.18606
without	61.0848
without	110.054
without	7.38287
without	74.6024
without	115.415
without	7.03715
without	145.375
without	43.97
without	3.53337
without	7.37029
without	18.3295
without	8.19955
without	7.06452
without	7.67995

## Sheet: figure_2d
x_axis	y_axis
with	2.09371
with	10.1972
with	0.242101
with	2.33899
with	3.19703
with	0.507424
with	3.82466
with	0.05506
with	0.0395607
with	0.606495
with	0.573574
with	0.0963302
with	0.0465413
with	0.164407
without	1.59586
without	6.06025
without	0.237854
without	1.69614
without	2.01115
without	0.613032
without	2.12512
without	0.0460036
without	0.0435009
without	0.756205
without	0.623045
without	0.111897
without	0.0478857
without	0.154285

## Sheet: figure_2e
x_axis	y_axis
with	4.98289
with	23.9897
with	0.152464
with	3.9552
with	3.25892
with	0.0416261
with	6.51444
with	0.227568
with	0.0769446
with	0.173404
with	-0.0758147
with	0.0805865
with	0.0634409
with	0.229753
without	5.7401
without	14.3396
without	0.157659
without	3.94984
without	2.58816
without	0.0500331
without	3.51976
without	0.192439
without	0.108534
without	0.167175
without	0.702145
without	0.109965
without	0.0725048
without	0.341226
